# Supplementary material for: Histological criteria for atypical pituitary adenomas – data from the German pituitary adenoma registry suggests modifications
Source: Acta Neuropathol Commun. 2015 Aug 19;3:50. doi: 10.1186/s40478-015-0229-8 (PMC4545559; doi:10.1186/s40478-015-0229-8)
Supplement: Additional file 1: Table S1. — Results of the correlation analysis of Ki-67 (%), p53 (%), number of mitosis in 10 HPF and invasive tumor growth in relation to the subgroups under study (TPA/APA/PCA). Abbreviations: N, number. (XLSX 10 kb) [file 40478_2015_229_MOESM1_ESM.xlsx]

## Sheet: Tabelle1
Supplemental Table 1
Subgroup Correlations		APA/TPA	PCA/TPA	PCA/APA
Ki67	Point-biserial	.611**	.556**	-.239
	P-value	<0.001	<0.001	.204
	N=	298	50	30
p53	Point-biserial	.471**	.483**	-.101
	P-value	<0.001	<0.001	.594
	N=	298	50	30
Mitosis	Point-biserial	.514**	.266	-.291
	P-value	<0.001	.097	.189
	N=	229	40	22
Invasiveness	Phi	.387**	.439**	.228
	approx. p-value	<0.001	0.004	0.245
	N=	211	42	26
**. Correlation is significant on the level 0.01
