# Supplementary material for: Histological criteria for atypical pituitary adenomas – data from the German pituitary adenoma registry suggests modifications
Source: Acta Neuropathol Commun. 2015 Aug 19;3:50. doi: 10.1186/s40478-015-0229-8 (PMC4545559; doi:10.1186/s40478-015-0229-8)
Supplement: Additional file 2: Table S2. — Results of the correlation analysis of Ki-67 (%), p53 (%), number of mitosis in 10 HPF and invasive tumor growth in relation to each other. Abbreviations: N, number. (XLSX 9 kb) [file 40478_2015_229_MOESM2_ESM.xlsx]

## Sheet: Tabelle1
Supplemental Table 2
Method	Variable Pair	Coefficient of Correlation		P-Value	N=
Spearman	Ki-67 - p53	.706**		<0.001	298
	Ki-67 - Mitosis	.695**		<0.001	229
	p53 - Mitosis	.544**		<0.001	229
Point-biserial	Invasiveness - Ki-67	.224**		0.001	211
	Invasiveness - p53	.157*		0.022	211
	Invasiveness - Mitosis	.261**		<0.001	177
**. Correlation is significant on the level 0.01
*. Correlation is significant on the level 0.05
